# Supplementary material for: The Importance of Patient-Reported Outcome Measures (PROMs) in Oncological Vulvoperineal Defect Reconstruction: A Systematic Review
Source: Curr Oncol. 2024 Oct 18;31(10):6300–13. doi: 10.3390/curroncol31100470 (PMC11506363; doi:10.3390/curroncol31100470)
Supplement: Supplementary file 1 [file curroncol-31-00470-s001.zip]

Archive with 2 entries (2 files):
- curroncol-3246186-file S1 and S3.pdf
- File S2.xlsx
