# Supplementary material for: The Importance of Patient-Reported Outcome Measures (PROMs) in Oncological Vulvoperineal Defect Reconstruction: A Systematic Review
Source: Curr Oncol. 2024 Oct 18;31(10):6300–13. doi: 10.3390/curroncol31100470 (PMC11506363; doi:10.3390/curroncol31100470)
Supplement: Supplementary file 1 [file curroncol-31-00470-s001.zip › File S2.xlsx]

## Sheet: Sheet 1 - review_281594_2023031
review_281594_20230310034223
Covidence #	Study ID	Title	Authors and Year of Publication	Country in which the study conducted	Study design	Study population (number of participants, age, oncological disease or other aetiology)	Start and End Date	(Neo-)adjuvant chemotherapy or radiation therapy	Surgical approach (flap type)	Indication	PROM tool used
17	Mirhashemi 2002	Vaginal reconstruction at the time of pelvic exenteration: a surgical and psychosexual analysis of techniques	Mirhashemi et al. 2002	United States	monocentre; randomized controlled trial	- 25 patients underwent reconstruction, 9 of which were interviewed - mean age 41 - cervical, vulvar or ovarian cancer	Between January 1988 and April 2001	24 (96%) received prior radiation	Gracilis flap 6 (24%) TRAM/VRAM flap 5 (21%) Rectus femoris flap 1 (4%) Sigmoid vagina 6 (24%) Dura matter graft 3 (12%) Martius flap 3 (12%) Ileal neo-vagina 1 (4%)	Vulvo-vaginal reconstruction after pelvic exenteration	Individual, non standardized questionnaire
16	Bolmstrand 2022	Vaginal reconstruction using a gluteal transposition flap after abdominoperineal excision for anorectal malignancy	Bolmstrand et al. 2022	Other: Sweden	multicentre; retrospective	- 34 patients, at time of follow up 16 patients were deceased, the remaining 14 patients responded to questionnaires - rectal or anal cancer	between January 1st 2005 and December 31st 2017	Neoadjuvant treatment Short course radiotherapy alone 3 (9%) Short course radiotherapy w. chemotherapy 4 (12%) Long course radiotherapy alone 5 (15%) Chemoradiotherapy 22 (65%)	gluteal myocutaneous flap	reconstruction of combined perineal and posterior vaginal wall defects follow-ing extended APE for anorectal tumours immediate synchronous perineal and vaginal reconstruction for anorectal malignancy	EORTC QLQ-C30 European Organization for Research and Treatment of Cancer Quality of Life Questionnaire; EORTC QLQ-C29 European Organization for Research and Treatment of Cancer Quality of Life Questionnaire colorectal cancer ; Female Sexual Function Index (FSFI)
15	Hendren 2007	Complications and sexual function after vaginectomy for anorectal tumors	Hendren et al. 2007	Canada	multicentre; retrospective	- 23 patients - anorectal tumor resection	Between 1985 and 2004	not mentioned	- gracilis flap reconstruction with unilateral myocutaneous flap in longitudinal configuration to reconstruct the posterior vagina and part or all of the perineal defect - bilateral gracilis myocutaneous flaps for combined posterior and lateral defects. - rectus abdominis flap with an inferiorly based vertical or oblique myocutaneous flap rotated transpelvically in an unrolled configuration to re…	Reconstruction after multivisceral resections involving the vagina for anorectal tumors	Individual, non standardized questionnaire
14	Pai 2022	Analysis of clinical and patient-reported outcomes in post-ELAPE perineal reconstruction with IGAP flap - A 5-year review	Pai et al. 2022	UK	monocentre; retrospective	- 27 patients who underwent ELAPE - lower rectal cancer	Between December 2014 to December 2018	25 patients underwent neoadjuvant chemoradiotherapy	Inferior gluteal artery perforator flaps (IGAPF)	Immediate Reconstruction after extralevator abdominoperineal excisions (ELAPE)	Individual, non standardized questionnaire
13	Gleeson 1994	Surgical and psychosexual outcome following vaginal reconstruction with pelvic exenteration	Gleeson et al. 1994	United States	monocentre; retrospective	- 14 patients had vaginal reconstruction, 8 patients alive for follow up, 7 of which answered questionnaire - various gynaecological cancers: persisten/ recurrent squamous carcinoma (6), recurrent adeocarcinoma cervix (1), recurrent adenocarcinoma endometrium (2), recurrent adenocarcinoma/ radiation proctitis (1), recurrent squamous carcinoma of vagina (2), malignant melanoma vagina/ prior radiat…	between September 1987 and October 1991		gracilis myocutaneous (n. = 5), bulbocavernosus (n. = 3) or pudendal thigh fasciocutaneous (n=6)	Vaginal reconstruction in association with infralevator pelvic exenteration	Individual, non standardized questionnaire
12	Lavoue 2013	Quality of life and female sexual function after skinning vulvectomy with split-thickness skin graft in women with vulvar intraepithelial neoplasia or vulvar Paget disease	Lavoue et al. 2013	Other: France	monocentre; retrospective	- 13 patients - vulvar intraepithelial neoplasia or vulvar Paget disease	Between 1999 and 2009	Patient number 1- None 2- None 3- Unilateral lymphadenectomy 4- None 5- None 6- None 7- None 8- None 9- Radiotherapy 10- None 11- Radiotherapy 12- None 13- Radiotherapy	skinning vulvectomy with split-thickness skin graft	Reconstruction after skinning vulvectomy with split-thickness skin graft	Female Sexual Function Index (FSFI) Male Sexual Function Index (MSFI); Medical Outcome Study Short Form 36 (MOS SF-36)
11	Love 2013	Sexual dysfunction after colpectomy and vaginal reconstruction with a vertical rectus abdominis myocutaneous flap	Love et al. 2013	Other: Denmark	monocentre; retrospective	- 30 women, 26 of which answered the questionnaire	Between 2004 and 2010	Radiotherapy 25 Chemotherapy 20 Brachytherapy 5	vertical rectus abdominis myocutaneous flap	Reconstruction after abdominoperineal resection or pelvic exenteration for neoplasia	Sexual function Vaginal changes Questionnaire
10	Scott 2010	Patient-reported outcomes and sexual function in vaginal reconstruction: a 17-year review, survey, and review of the literature	Scott et al. 2010		monocentre; retrospective	- 27 patients, 17 of which completed the survey	1990 to 2007	nearly all patients underwent preoperative radiation therapy or both preoperative and postoperative radiation therapy	vertical rectus abdominis myocutaneous flap (n=18), gracilis (n=4), pudendal artery fasciocutaneous flao (n=3), or rectus and peritoneum flaps (2)	Reconstruction of postoncologic vaginal defects	mSAQ Modified Sexual Adjustment Questionnaire, = individual, non standardised questionnaire
9	Conklin 2009	Long-term functional and quality of life outcomes of patients after repair of large perianal skin defects for Paget's and Bowen's disease	Conklin et al. 2009	United States	multicentre; retrospective	- 18 patients underwent reconstruction, 14 patients responded - Paget`s disease (n=8) or Bowen`s disease (n=10)	between 1992 and 2004		subcutaneous skin flaps (11) and split-thickness skin grafts (3)	repair of a perianal defect for Paget’s disease or Bowen’s disease	Short Form-36, Functional Assessment of Cancer Therapy for patients with colorectal cancer; Fecal incontinence quality of life scale (FIQL)
8	Zoucas 2010	Pelvic exenteration for advanced and recurrent malignancy	Zoucas et al. 2012	Other: Sweden	monocentre; retrospective	- only patients operated after May 2005 were asked to complete questionnaire postoperatively n=22 - recurrent pelvic malignancy	January 2003 to November 2008	58% received preoperative chemotherapy and pelvic irradiation	vertical myocutaneous rectus abdominis flap (VRAM) or gluteal flap	Reconstruction after multivisceral resection	EORTC QLQ-C30 European Organization for Research and Treatment of Cancer Quality of Life Questionnaire
7	Haapamaki 2011	Physical performance and quality of life after extended abdominoperineal excision of rectum and reconstruction of the pelvic floor with gluteus maximus flap	Haapamaki et al. 2011	Other: Sweden	multicentre; retrospective	- 19 patients, five women and 14 men - mean age - primary or recurrent rectal or anal cancer	Between May 2005 and October 2007	all patients received preoperative radiation therapy	right-sided unilateral gluteus myocutaneus rotation flap	reconstruction after extended abdominoperineal excision of the rectum	EQ-5D EuroQol Group, Rotterdam, The Netherlands) quality-of-life index
6	Corte 2011	Female sexual function after abdominoperineal resection for squamous cell carcinoma of the anus and the specific influence of colpectomy and vertical rectus abdominis myocutaneous flap	Corte et al. 2011	Other: France	multicentre; retrospective	- 47 women underwent reconstruction, 29 answered the questionnaire - squamous cell carcinoma of the anus	between 1996 and 2007	90% of patients had initial radiotherapy, 10% didn`t	VRAM (vertical rectus abdominis myocutaneous) and colpectomy	reconstruction after abdominoperineal resection for squamous cell carcinoma of the anus	Female Sexual Function Index (FSFI) Male Sexual Function Index (MSFI)
5	Hellinga 2018	Quality of Life and Sexual Functioning After Vulvar Reconstruction With the Lotus Petal Flap	Hellinga et al. 2018	Other: Netherlands	monocentre; retrospective	- 38 patients underwent reconstruction, of which 22 patients answered the questionnaires - vulvar cancer	Between January 2005 and January 2016	RadiotherapyY None 9 (40.9%) Neoadjuvant 12 (54.5$5) Adjuvant 1 (4.5%) Chemotherapy None 17 (77.3%) Neoadjuvant 3 (13.6%) Adjuvant 1 (4.5%) Neoadjuvant + adjuvant 1 (4.5%)	Lotus petal flap	Reconstruction after resection of malignant lesions in the vulvoperineal area	EORTC QLQ-C30 European Organization for Research and Treatment of Cancer Quality of Life Questionnaire; Female Sexual Function Index (FSFI) Male Sexual Function Index (MSFI); Body Image Scale
4	vanRamshorst 2020	Complications and Impact on Quality of Life of Vertical Rectus Abdominis Myocutaneous Flaps for Reconstruction in Pelvic Exenteration Surgery	vanRamshorst et al. 2020	Australia	monocentre; retrospective	- 87 patients - rectal cancer, prostate cancer, sarcoma, basel cell carcinoma, melanoma	Between 2003 and 2016	6 patients underwent neoadjuvant short-course ra-diotherapy, and 26 patients underwent long-course ra-diotherapy	vertical rectus abdominis myocutaneous flap (VRAM)	Reconstruciton after pelvic exenteration for malignany	Short Form-36; FACT-C Functional Assessment of Cancer Therapy for patients with colorectal cancer
3	Hellinga 2020	Quality of Life, Sexual Functioning, and Physical Functioning Following Perineal Reconstruction with the Lotus Petal Flap	Hellinga et al. 2020	Other: Netherlands	monocentre; retrospective	- 23 patients, 15 of whom completed the questionnaires - rectal cancer (n=12), anal cancer (n=2), giant condylomata (n=1)	Between October 2011 and December 2015	Radiotherapy n=15 (100%) Type of (chemo)radiotherapy Long-course chemoradiation n=13 (86.7%) Short-course radiotherapy (595 Gy) n=1 (6.7%) Previous radiotherapy n=1 (6.7%)	Lotus petal flap	Reconstruction after extralevator abdominoperineal excision (ELAPE)	EORTC QLQ-C30 European Organization for Research and Treatment of Cancer Quality of Life Questionnaire; EORTC QLQ-C29 European Organization for Research and Treatment of Cancer Quality of Life Questionnaire colorectal cancer ; Female Sexual Function Index (FSFI) Male Sexual Function Index (MSFI); Individual, non standardized questionnaire
2	O'Dowd 2014	Vertical rectus abdominis myocutaneous flap and quality of life following abdominoperineal excision for rectal cancer: a multi-institutional study	O`Dowd et al. 2014	Other: Ireland	multicentre; retrospective	- 12 patients who received a VRAM flap vs. 27 patients who underwent primary closure	Between January 2008 and June 2011	Preoperative radiotherapy 12 Preoperative chemotherapy 10	VRAM flap	Reconstruction after abdominoperineal excision after rectal cancer	EORTC QLQ-C30 European Organization for Research and Treatment of Cancer Quality of Life Questionnaire; EORTC QLQ-C29 European Organization for Research and Treatment of Cancer Quality of Life Questionnaire colorectal cancer ; Cleveland Clinic QOL
1	Chang 2016	Profunda artery perforator flap for isolated vulvar defect reconstruction after oncological resection	Chang et al. 2016	Other: Taiwan	monocentre; retrospective	- 12 female patients receiving reconstruction, six of which responded to questionnaire - vulvar cancer	2012 to 2015	one patient underwent neo-adjuvant radiotherapy, one patient underwent adjuvant chemotherapy, three patients underwent adjuvant radiotherapy ten were primary cancer patients and two were recurrent cancer patients who had undergone surgical treatments before	PAP flap (profunda artery perforator) 2 groups V-Y advancement perforator flap (group I, n=4) and island pedicle perforator flap (group II, n=15)	Immediate reconstruction after vulvar cancer with tumor ablation	FACT-V (vulvar); FACT-G (general)
